# Supplementary material for: Effective sequence similarity detection with strobemers
Source: Genome Res. 2021 Nov;31(11):2080–94. doi: 10.1101/gr.275648.121 (PMC8559714; doi:10.1101/gr.275648.121)
Supplement: Supplemental Material [file supp_gr.275648.121_Supplemental_code.zip]

Archive with 60 entries (53 files):
- Supplemental_code/
- Supplemental_code/.DS_Store
- Supplemental_code/StrobeMap.py
- Supplemental_code/evaluation_scripts/
- Supplemental_code/evaluation_scripts/.DS_Store
- Supplemental_code/evaluation_scripts/genome_mappings_eval.sh
- Supplemental_code/evaluation_scripts/genome_mapping_metrics.py
- Supplemental_code/evaluation_scripts/matching_analysis.py
- Supplemental_code/evaluation_scripts/plots.py
- Supplemental_code/evaluation_scripts/plot_uniqueness.py
- Supplemental_code/evaluation_scripts/print_hit_statistics.py
- Supplemental_code/evaluation_scripts/python_runtime_analysis.py
- Supplemental_code/evaluation_scripts/reads_hit_statistics.py
- Supplemental_code/evaluation_scripts/reads_to_genome_plots.py
- Supplemental_code/evaluation_scripts/RMQT.py
- Supplemental_code/evaluation_scripts/runtime_cpp.sh
- Supplemental_code/evaluation_scripts/sample_reads.py
- Supplemental_code/evaluation_scripts/select_longest_reads.py
- Supplemental_code/evaluation_scripts/sirv_read_analysis.sh
- Supplemental_code/evaluation_scripts/uniqueness.csv
- Supplemental_code/evaluation_scripts/uniqueness_analysis.py
- Supplemental_code/strobemers_cpp/
- Supplemental_code/strobemers_cpp/.DS_Store
- Supplemental_code/strobemers_cpp/index.cpp
- Supplemental_code/strobemers_cpp/index.hpp
- Supplemental_code/strobemers_cpp/main.cpp
- Supplemental_code/strobemers_cpp/README.txt
- Supplemental_code/strobemers_cpp/robin_hood.h
- __MACOSX/
- __MACOSX/._Supplemental_code
- __MACOSX/Supplemental_code/
- __MACOSX/Supplemental_code/._.DS_Store
- __MACOSX/Supplemental_code/._evaluation_scripts
- __MACOSX/Supplemental_code/._StrobeMap.py
- __MACOSX/Supplemental_code/._strobemers_cpp
- __MACOSX/Supplemental_code/evaluation_scripts/
- __MACOSX/Supplemental_code/evaluation_scripts/._.DS_Store
- __MACOSX/Supplemental_code/evaluation_scripts/._genome_mappings_eval.sh
- __MACOSX/Supplemental_code/evaluation_scripts/._genome_mapping_metrics.py
- __MACOSX/Supplemental_code/evaluation_scripts/._matching_analysis.py
- __MACOSX/Supplemental_code/evaluation_scripts/._plots.py
- __MACOSX/Supplemental_code/evaluation_scripts/._plot_uniqueness.py
- __MACOSX/Supplemental_code/evaluation_scripts/._print_hit_statistics.py
- __MACOSX/Supplemental_code/evaluation_scripts/._python_runtime_analysis.py
- __MACOSX/Supplemental_code/evaluation_scripts/._reads_hit_statistics.py
- __MACOSX/Supplemental_code/evaluation_scripts/._reads_to_genome_plots.py
- __MACOSX/Supplemental_code/evaluation_scripts/._RMQT.py
- __MACOSX/Supplemental_code/evaluation_scripts/._runtime_cpp.sh
- __MACOSX/Supplemental_code/evaluation_scripts/._sample_reads.py
- __MACOSX/Supplemental_code/evaluation_scripts/._select_longest_reads.py
- __MACOSX/Supplemental_code/evaluation_scripts/._sirv_read_analysis.sh
- __MACOSX/Supplemental_code/evaluation_scripts/._uniqueness.csv
- __MACOSX/Supplemental_code/evaluation_scripts/._uniqueness_analysis.py
- __MACOSX/Supplemental_code/strobemers_cpp/
- __MACOSX/Supplemental_code/strobemers_cpp/._.DS_Store
- __MACOSX/Supplemental_code/strobemers_cpp/._index.cpp
- __MACOSX/Supplemental_code/strobemers_cpp/._index.hpp
- __MACOSX/Supplemental_code/strobemers_cpp/._main.cpp
- __MACOSX/Supplemental_code/strobemers_cpp/._README.txt
- __MACOSX/Supplemental_code/strobemers_cpp/._robin_hood.h
