# Supplementary material for: Effective sequence similarity detection with strobemers
Source: Genome Res. 2021 Nov;31(11):2080–94. doi: 10.1101/gr.275648.121 (PMC8559714; doi:10.1101/gr.275648.121)
Supplement: Supplemental Material [file supp_gr.275648.121_Supplemental_code.zip › Supplemental_code/evaluation_scripts/genome_mappings_eval.sh]

#!/bin/bash


genome1=$1
genome2=$2

IFS=$'\n'       # make newlines the only separator
# set -f          # disable globbing


#######################################################
#######################################################
########## INFORMATION ABOUT THE SCRIPT ###############
#######################################################
#######################################################

# RUN scripts e.g. as:   ./genome_mappings_eval.sh <genome1> <genome2>

# The mummerplot lines can be activated for plotting dotplots 

# WARNING: The genome_mapping_metrics.py script should not be used 
# for large outfiles (e.g., files with more than 10M-20M matches as
# it uses too much memory and becomes slow. 

for k in 30 100 500
do
	# mummer MEM
	/usr/bin/time -l mummer -F -maxmatch -l $k -b  $genome1 $genome2 > tmp.tsv 2> runtime.txt
	echo -n "MUMmer & MEM & " $k " & " 
	python genome_mapping_metrics.py tmp.tsv runtime.txt --refs $genome2 --collinear_matches_out coll_sol.tsv
	# mummerplot -postscript -p ~/tmp/STROBEMERS/ecoli_to_ecoli/GR_revision/for_dotplots/figs/mummer_mem_30_col  coll_sol.tsv &> /dev/null
	# mummerplot -postscript -p ~/tmp/STROBEMERS/ecoli_to_ecoli/GR_revision/for_dotplots/figs/mummer_mem_30_all  tmp.tsv &> /dev/null

	# # mummer MUM
	/usr/bin/time -l mummer -F -l $k -mum -b $genome1 $genome2 > tmp.tsv 2> runtime.txt
	echo -n "MUMmer & MUM & " $k " & " 
	python genome_mapping_metrics.py tmp.tsv runtime.txt --refs $genome2
	# mummerplot -postscript -p ~/tmp/STROBEMERS/ecoli_to_ecoli/GR_revision/for_dotplots/figs/mummer_mum_30_col  coll_sol.tsv &> /dev/null
	# mummerplot -postscript -p ~/tmp/STROBEMERS/ecoli_to_ecoli/GR_revision/for_dotplots/figs/mummer_mum_30_all  tmp.tsv &> /dev/null

done

# Strobemap
/usr/bin/time -l StrobeMap -k 30 -v 31 -c kmers -o tmp.tsv $genome1 $genome2 2> runtime.txt 1> stdout.txt
echo -n "StrobeMap  & 30 & " 
python genome_mapping_metrics.py tmp.tsv runtime.txt --refs $genome2 --collinear_matches_out coll_sol.tsv
# mummerplot -postscript -p ~/tmp/STROBEMERS/ecoli_to_ecoli/GR_revision/for_dotplots/figs/kmers_30_col  coll_sol.tsv &> /dev/null
# mummerplot -postscript -p ~/tmp/STROBEMERS/ecoli_to_ecoli/GR_revision/for_dotplots/figs/kmers_30_all  tmp.tsv &> /dev/null

/usr/bin/time -l StrobeMap -n 2 -k 15 -v 1 -w 100 -c randstrobes -o tmp.tsv $genome1 $genome2 2> runtime.txt 1> stdout.txt
echo -n "StrobeMap  & (2, 15, 1, 100) & " 
python genome_mapping_metrics.py tmp.tsv runtime.txt --refs $genome2 --collinear_matches_out coll_sol.tsv
# mummerplot -postscript -p ~/tmp/STROBEMERS/ecoli_to_ecoli/GR_revision/for_dotplots/figs/randstrobes_2_15_1_100_col  coll_sol.tsv &> /dev/null
# mummerplot -postscript -p ~/tmp/STROBEMERS/ecoli_to_ecoli/GR_revision/for_dotplots/figs/randstrobes_2_15_1_100_all  tmp.tsv &> /dev/null

/usr/bin/time -l StrobeMap -n 2 -k 15 -v 16 -w 100 -c randstrobes -o tmp.tsv $genome1 $genome2 2> runtime.txt 1> stdout.txt
echo -n "StrobeMap  & (2, 15, 16, 100) & " 
python genome_mapping_metrics.py tmp.tsv runtime.txt --refs $genome2 --collinear_matches_out coll_sol.tsv
# mummerplot -postscript -p ~/tmp/STROBEMERS/ecoli_to_ecoli/GR_revision/for_dotplots/figs/randstrobes_2_15_16_100_col  coll_sol.tsv &> /dev/null
# mummerplot -postscript -p ~/tmp/STROBEMERS/ecoli_to_ecoli/GR_revision/for_dotplots/figs/randstrobes_2_15_16_100_all  tmp.tsv &> /dev/null

/usr/bin/time -l StrobeMap -n 3 -k 10 -v 11 -w 100 -c randstrobes -o tmp.tsv $genome1 $genome2 2> runtime.txt 1> stdout.txt
echo -n "StrobeMap & (3, 10, 11, 100) & " 
python genome_mapping_metrics.py tmp.tsv runtime.txt --refs $genome2 --collinear_matches_out coll_sol.tsv
# mummerplot -postscript -p ~/tmp/STROBEMERS/ecoli_to_ecoli/GR_revision/for_dotplots/figs/randstrobes_3_10_11_100_col  coll_sol.tsv &> /dev/null
# mummerplot -postscript -p ~/tmp/STROBEMERS/ecoli_to_ecoli/GR_revision/for_dotplots/figs/randstrobes_3_10_11_100_all  tmp.tsv &> /dev/null


/usr/bin/time -l StrobeMap -n 2 -k 30 -v 31 -w 100 -c randstrobes -o tmp.tsv $genome1 $genome2 2> runtime.txt  1> stdout.txt
echo -n "StrobeMap & (2, 30, 31, 100) & " 
python genome_mapping_metrics.py tmp.tsv runtime.txt --refs $genome2


/usr/bin/time -l StrobeMap -n 3 -k 30 -v 31 -w 100 -c randstrobes -o tmp.tsv $genome1 $genome2 2> runtime.txt  1> stdout.txt
echo -n "StrobeMap & (3, 30, 31, 100) & " 
python genome_mapping_metrics.py tmp.tsv runtime.txt --refs $genome2


/usr/bin/time -l StrobeMap -n 2 -k 30 -v 200 -w 400 -c randstrobes -o tmp.tsv $genome1 $genome2 2> runtime.txt 1> stdout.txt
echo -n "StrobeMap & (2, 30, 200, 400) & " 
python genome_mapping_metrics.py tmp.tsv runtime.txt --refs $genome2

/usr/bin/time -l StrobeMap -n 3 -k 30 -v 200 -w 400 -c randstrobes -o tmp.tsv $genome1 $genome2 2> runtime.txt 1> stdout.txt
echo -n "StrobeMap & (3, 30, 200, 400) & " 
python genome_mapping_metrics.py tmp.tsv runtime.txt --refs $genome2

/usr/bin/time -l StrobeMap -n 2 -k 30 -v 500 -w 600 -c randstrobes -o tmp.tsv $genome1 $genome2 2> runtime.txt 1> stdout.txt
echo -n "StrobeMap & (2, 30, 500, 600) & " 
python genome_mapping_metrics.py tmp.tsv runtime.txt --refs $genome2


#######################################################
#######################################################
#######################################################
