# Supplementary material for: Effective sequence similarity detection with strobemers
Source: Genome Res. 2021 Nov;31(11):2080–94. doi: 10.1101/gr.275648.121 (PMC8559714; doi:10.1101/gr.275648.121)
Supplement: Supplemental Material [file supp_gr.275648.121_Supplemental_code.zip › Supplemental_code/evaluation_scripts/print_hit_statistics.py]

#!/usr/bin/env python

import argparse
import sys, os
import random
import pysam

from collections import defaultdict


'''
    Below fast[a/q] reader function taken from https://github.com/lh3/readfq/blob/master/readfq.py
'''

def readfq(fp): # this is a generator function
    last = None # this is a buffer keeping the last unprocessed line
    while True: # mimic closure; is it a bad idea?
        if not last: # the first record or a record following a fastq
            for l in fp: # search for the start of the next record
                if l[0] in '>@': # fasta/q header line
                    last = l[:-1] # save this line
                    break
        if not last: break
        name, seqs, last = last[1:].split()[0], [], None
        for l in fp: # read the sequence
            if l[0] in '@+>':
                last = l[:-1]
                break
            seqs.append(l[:-1])
        if not last or last[0] != '+': # this is a fasta record
            yield name, (''.join(seqs), None) # yield a fasta record
            if not last: break
        else: # this is a fastq record
            seq, leng, seqs = ''.join(seqs), 0, []
            for l in fp: # read the quality
                seqs.append(l[:-1])
                leng += len(l) - 1
                if leng >= len(seq): # have read enough quality
                    last = None
                    yield name, (seq, ''.join(seqs)); # yield a fastq record
                    break
            if last: # reach EOF before reading enough quality
                yield name, (seq, None) # yield a fasta record instead
                break


# results_file has format: method,read_id,ref_id,hit_len, transcript_length? if we want to normalize

def main(args):
    if args.refs:
        ref_lengths = { acc : len(seq) for acc, (seq,qual) in readfq(open(args.refs, 'r'))}
        exp_identifier = list(ref_lengths.keys())[0]
        # ref_ids = { k : i for i, (k,v) in enumerate(ref_lengths.items()) }
        # print(ref_lengths)
        # assert len(ref_lengths) == 1
        # ref_len = ref_lengths[0][1]
        # ref_acc = ref_lengths[0][0]

    ref_coverages = {}
    ref_nr_hits = {}
    for acc in ref_lengths:
        ref_coverages[acc] = 0
        ref_nr_hits[acc] = 0

    if args.setting == "r_vs_r":
        coverage_file = open( os.path.join(args.outfolder, 'coverage_read_vs_read.csv'), "a+")
        normalized_hit_length_file = open( os.path.join(args.outfolder, 'normalized_hit_length_read_vs_read.csv'), "a+")
        nr_hits_file = open( os.path.join(args.outfolder, 'nr_hits_read_vs_read.csv'), "a+")
    else:
        coverage_file = open( os.path.join(args.outfolder, 'coverage.csv'), "a+")
        normalized_hit_length_file = open( os.path.join(args.outfolder, 'normalized_hit_length.csv'), "a+")
        nr_hits_file = open( os.path.join(args.outfolder, 'nr_hits.csv'), "a+")

    for i, line in enumerate(open(args.infile, 'r')):
        if line[0] == ">":
            if i == 0:
                # nr_hits = 0
                # coverage = 0
                ref_coverages = {}
                ref_nr_hits = {}
                for acc in ref_lengths:
                    ref_coverages[acc] = 0
                    ref_nr_hits[acc] = 0
            else:
                for r_acc in ref_lengths:
                    if read_acc == r_acc:
                        continue
                    ref_len = ref_lengths[r_acc]
                    coverage = ref_coverages[r_acc]
                    nr_hits = ref_nr_hits[r_acc]
                    # ref_id = ref_ids[r_acc]
                    nr_hits_file.write("\t".join([str(x) for x in [args.method,read_acc, exp_identifier, ref_len, nr_hits ]]) + "\n")
                    coverage_file.write("\t".join([str(x) for x in [args.method,read_acc, exp_identifier, ref_len, coverage ]]) + "\n")
                    # nr_hits = 0
                    # coverage = 0
                    ref_coverages[r_acc] = 0
                    ref_nr_hits[r_acc] = 0

            read_acc = line[1:].strip()
            continue
        else: 
            ref_acc, r_pos, q_pos, match_length = line.split()
            if read_acc == ref_acc: 
                continue

            ref_len = ref_lengths[ref_acc]
            # ref_id = ref_ids[ref_acc]
            normalized_hit_length_file.write("\t".join([str(x) for x in [args.method,read_acc, exp_identifier, ref_len, match_length, int(match_length)/ref_len ]]) + "\n")
            # nr_hits += 1
            # coverage += int(match_length)/ref_len
            ref_coverages[ref_acc] += int(match_length)/ref_len
            ref_nr_hits[ref_acc] += 1


if __name__ == '__main__':

    parser = argparse.ArgumentParser("Parses alignments and subsamples a fastq file based on alignments.")
    parser.add_argument('infile', type=str, help='TSV ')
    parser.add_argument('--refs', type=str, help='Used for lengths ')
    parser.add_argument('--method', type=str, help='Method ')
    parser.add_argument('--outfolder', type=str, help='outfolder ')
    parser.add_argument('--setting', type=str, help=' "r_vs_r" for read vs read or leave unspecified ')

    args = parser.parse_args()

    main(args)
