# Supplementary material for: Effective sequence similarity detection with strobemers
Source: Genome Res. 2021 Nov;31(11):2080–94. doi: 10.1101/gr.275648.121 (PMC8559714; doi:10.1101/gr.275648.121)
Supplement: Supplemental Material [file supp_gr.275648.121_Supplemental_code.zip › Supplemental_code/evaluation_scripts/reads_to_genome_plots.py]

## Various plots from large table

import sys
import argparse
import os
import random
try:
    import matplotlib
    matplotlib.use('Agg')
    import matplotlib.pyplot as plt
except (ImportError, RuntimeError):
    print("COULD not import matplotlib")
# import matplotlib.pyplot as plt
# import matplotlib

import numpy as np
import seaborn as sns
import pandas as pd

def plot_coverage(input_csv, outfolder):
    with sns.axes_style("whitegrid"):
        matplotlib.rcParams.update({'font.size': 16})
        sns.set(font_scale=1.0)
        indata = pd.read_csv(input_csv)

        ax = sns.lmplot(data=indata, x="r_len", y="r_frac_cov", hue="method",legend=False)
        plt.xlabel('Read length') # ,fontsize=14
        plt.ylabel('Fraction covered') # ,fontsize=14

        plt.tick_params(rotation=30)
        # ax.set_xticklabels(size = 12)
        # ax.set_xticklabels(ax.get_xmajorticklabels(), fontsize = )
        plt.ylim(0, 1)
        plt.tight_layout()
        # m = {"kmers": r'$k$-mers', 'randstrobes3' : 'randstrobes3'}
        plt.legend(shadow=True, loc="upper left", labels = [r'$k$-mers', 'randstrobes3'])

        # L = plt.legend()
        # # print(dir(L))
        # # print([ll for ll in dir(L) if "loc" in ll] )
        # L.get_texts()[0].set_text(r'$k$-mers')
        # L.get_texts()[1].set_text('randstrobes3')
        # L.shadow =True
        # L.loc = 2
        # print(L.loc)
        plt.savefig(os.path.join(outfolder, "plot_coverage.pdf"))
        plt.clf()
        plt.close()

def plot_nr_hits(input_csv, outfolder):
    with sns.axes_style("whitegrid"):
        matplotlib.rcParams.update({'font.size': 16})
        sns.set(font_scale=1.0)
        indata = pd.read_csv(input_csv)

        ax = sns.lmplot(data=indata, x="r_len", y="r_hits", hue="method", legend=False)
        plt.xlabel('Read length') #,fontsize=14
        plt.ylabel('Number of NAMs') # ,fontsize=14

        plt.tick_params(rotation=30)
        # ax.set_xticklabels(size = 12)
        plt.tight_layout()
        # m = {"kmers": r'$k$-mers', 'randstrobes3' : 'randstrobes3'}
        plt.legend(shadow=True, loc="upper left", labels = [r'$k$-mers', 'randstrobes3'])
        # print(help(plt.legend()))
        # L = plt.legend()
        # L.get_texts()[0].set_text(r'$k$-mers')
        # L.get_texts()[1].set_text('randstrobes3')
        # L.shadow = True
        # L.loc = 2

        plt.savefig(os.path.join(outfolder, "plot_nr_hits.pdf"))
        plt.clf()
        plt.close()


def plot_overlap_with_truth(input_csv, outfolder):
    with sns.axes_style("whitegrid"):
        matplotlib.rcParams.update({'font.size': 16})
        sns.set(font_scale=1.0)
        indata = pd.read_csv(input_csv)

        ax = sns.lmplot(data=indata, x="r_len", y="r_frac_true", hue="method",legend=False)
        plt.xlabel('Read length')
        plt.ylabel('NAM overlap with truth')

        plt.tick_params(rotation=30)
        # ax.set_xticklabels(size = 12)
        # ax.set_xticklabels(ax.get_xmajorticklabels(), fontsize = )
        plt.ylim(0, 1)
        plt.tight_layout()
        # plt.legend(shadow=True)
        plt.legend(shadow=True, loc="lower right", labels = [r'$k$-mers', 'randstrobes3'])

        # L = plt.legend()
        # L.get_texts()[0].set_text(r'$k$-mers')
        # L.get_texts()[1].set_text('randstrobes3')

        plt.savefig(os.path.join(outfolder, "plot_overlap_with_truth.pdf"))
        plt.clf()
        plt.close()

def main(args):
    
    # sns.set(style="whitegrid")
    flatui = ["#2ecc71", "#e74c3c"] # https://chrisalbon.com/python/data_visualization/seaborn_color_palettes/
    sns.set_palette(flatui)    # total_error_rate(args.input_csv, args.outfolder)
    plot_coverage(args.results, args.outfolder)
    plot_nr_hits(args.results, args.outfolder)
    plot_overlap_with_truth(args.results, args.outfolder)

if __name__ == '__main__':
    parser = argparse.ArgumentParser(description="Evalueate randstrobes.")
    parser.add_argument('results', type=str, help='Path to coverage stats file')
    parser.add_argument('outfolder', type=str, help='Path to all stats file')

    args = parser.parse_args()

    outfolder = args.outfolder
    if not os.path.exists(outfolder):
        os.makedirs(outfolder)
    main(args)
