# Supplementary material for: Effective sequence similarity detection with strobemers
Source: Genome Res. 2021 Nov;31(11):2080–94. doi: 10.1101/gr.275648.121 (PMC8559714; doi:10.1101/gr.275648.121)
Supplement: Supplemental Material [file supp_gr.275648.121_Supplemental_code.zip › Supplemental_code/evaluation_scripts/uniqueness.csv]

k	datastructure	chr	mean	median	lower_75	upper_75	unique
18	kmers	chr1	1.2373181808965221	1	1	1	76.9
24	kmers	chr1	1.1544821007404733	1	1	1	83.9
30	kmers	chr1	1.1130902125054398	1	1	1	87.4
36	kmers	chr1	1.085570131499063	1	1	1	90.0
18	kmers	chr2	1.1931827069709968	1	1	1	80.3
24	kmers	chr2	1.1178914434960563	1	1	1	87.4
30	kmers	chr2	1.0835773108536888	1	1	1	90.6
36	kmers	chr2	1.0613812717989075	1	1	1	92.8
18	kmers	chr3	1.1948689354715125	1	1	1	80.5
24	kmers	chr3	1.1205742278413586	1	1	1	87.5
30	kmers	chr3	1.0858537093499288	1	1	1	90.7
36	kmers	chr3	1.0636274448579919	1	1	1	92.9
18	spaced_sparse	chr1	1.1762195475076507	1	1	1	81.7
24	spaced_sparse	chr1	1.1090845127465594	1	1	1	87.8
30	spaced_sparse	chr1	1.0777516669592346	1	1	1	90.8
36	spaced_sparse	chr1	1.058184657281675	1	1	1	92.8
18	spaced_sparse	chr2	1.141741502721967	1	1	1	84.8
24	spaced_sparse	chr2	1.08287064811356	1	1	1	90.7
30	spaced_sparse	chr2	1.0564648672865857	1	1	1	93.4
36	spaced_sparse	chr2	1.040591451451308	1	1	1	95.1
18	spaced_sparse	chr3	1.142215649049042	1	1	1	85.1
24	spaced_sparse	chr3	1.0858661985578113	1	1	1	90.7
30	spaced_sparse	chr3	1.0583554514968418	1	1	1	93.5
36	spaced_sparse	chr3	1.043435391237651	1	1	1	95.1
18	spaced_dense	chr1	1.2152582443830637	1	1	1	78.6
24	spaced_dense	chr1	1.139991500451709	1	1	1	85.1
30	spaced_dense	chr1	1.1026801090117762	1	1	1	88.4
36	spaced_dense	chr1	1.0775485882837452	1	1	1	90.8
18	spaced_dense	chr2	1.171133869420806	1	1	1	82.2
24	spaced_dense	chr2	1.1064035785541473	1	1	1	88.5
30	spaced_dense	chr2	1.0733321978370134	1	1	1	91.6
36	spaced_dense	chr2	1.0534487469384994	1	1	1	93.7
18	spaced_dense	chr3	1.1726363383297973	1	1	1	82.4
24	spaced_dense	chr3	1.108067714459294	1	1	1	88.6
30	spaced_dense	chr3	1.0755250791376527	1	1	1	91.7
36	spaced_dense	chr3	1.0559254787484718	1	1	1	93.7
18	minstrobes2	chr1	1.2549003367657356	1	1	1	72.8
24	minstrobes2	chr1	1.123931595381337	1	1	1	86.4
30	minstrobes2	chr1	1.0912455185039722	1	1	1	89.4
36	minstrobes2	chr1	1.0701070638811236	1	1	1	91.5
18	minstrobes2	chr2	1.2242670844545727	1	1	1	74.7
24	minstrobes2	chr2	1.093046744873898	1	1	1	89.6
30	minstrobes2	chr2	1.0663110932559838	1	1	1	92.3
36	minstrobes2	chr2	1.049369731265124	1	1	1	94.1
18	minstrobes2	chr3	1.2161305824296034	1	1	1	76.0
24	minstrobes2	chr3	1.0957984110399133	1	1	1	89.6
30	minstrobes2	chr3	1.068816518499823	1	1	1	92.3
36	minstrobes2	chr3	1.051869986183826	1	1	1	94.1
18	minstrobes3	chr1	1.506972606934687	1	1	1	51.7
24	minstrobes3	chr1	1.103985365804591	1	1	1	88.0
30	minstrobes3	chr1	1.0765219657564942	1	1	1	90.8
36	minstrobes3	chr1	1.0616440573147887	1	1	1	92.4
18	minstrobes3	chr2	1.5135548712570925	1	1	1	51.0
24	minstrobes3	chr2	1.0773732690993136	1	1	1	91.0
30	minstrobes3	chr2	1.0549428861017895	1	1	1	93.4
36	minstrobes3	chr2	1.0429306318587697	1	1	1	94.8
18	minstrobes3	chr3	1.4714211355819122	1	1	1	53.8
24	minstrobes3	chr3	1.0798405250085317	1	1	1	91.0
30	minstrobes3	chr3	1.0576344196037364	1	1	1	93.4
36	minstrobes3	chr3	1.0456208088023007	1	1	1	94.8
18	randstrobes2	chr1	1.2976304310248796	1	1	1	68.9
24	randstrobes2	chr1	1.1312042562093605	1	1	1	85.8
30	randstrobes2	chr1	1.0970741086014961	1	1	1	88.9
36	randstrobes2	chr1	1.0746475168799803	1	1	1	91.0
18	randstrobes2	chr2	1.269110780217181	1	1	1	70.4
24	randstrobes2	chr2	1.098935679889152	1	1	1	89.1
30	randstrobes2	chr2	1.0708374018046265	1	1	1	91.8
36	randstrobes2	chr2	1.0528960992972092	1	1	1	93.7
18	randstrobes2	chr3	1.256555909637717	1	1	1	72.0
24	randstrobes2	chr3	1.1015161691551278	1	1	1	89.1
30	randstrobes2	chr3	1.0732265356219992	1	1	1	91.9
36	randstrobes2	chr3	1.0552873490923467	1	1	1	93.7
18	randstrobes3	chr1	1.8534997865280158	1	1	2	37.6
24	randstrobes3	chr1	1.1110530443614568	1	1	1	87.3
30	randstrobes3	chr1	1.080014807916153	1	1	1	90.5
36	randstrobes3	chr1	1.0630127356099464	1	1	1	92.2
18	randstrobes3	chr2	1.8669127267954908	1	1	2	37.1
24	randstrobes3	chr2	1.0833032429092426	1	1	1	90.4
30	randstrobes3	chr2	1.0576379025199827	1	1	1	93.2
36	randstrobes3	chr2	1.0440280297202178	1	1	1	94.6
18	randstrobes3	chr3	1.7868833766671792	1	1	2	39.8
24	randstrobes3	chr3	1.0856412729111649	1	1	1	90.4
30	randstrobes3	chr3	1.060326709070517	1	1	1	93.2
36	randstrobes3	chr3	1.0467193884681196	1	1	1	94.6
18	hybridstrobes2	chr1	1.2312916634379134	1	1	1	75.8
24	hybridstrobes2	chr1	1.1320804962400177	1	1	1	85.7
30	hybridstrobes2	chr1	1.0988013228170204	1	1	1	88.7
36	hybridstrobes2	chr1	1.0765361611976962	1	1	1	90.9
18	hybridstrobes2	chr2	1.19619330179737	1	1	1	78.4
24	hybridstrobes2	chr2	1.0995108319242484	1	1	1	89.1
30	hybridstrobes2	chr2	1.0721252944725241	1	1	1	91.7
36	hybridstrobes2	chr2	1.0542841563385525	1	1	1	93.6
18	hybridstrobes2	chr3	1.192988787992399	1	1	1	79.1
24	hybridstrobes2	chr3	1.1023710314255617	1	1	1	89.1
30	hybridstrobes2	chr3	1.074655819854156	1	1	1	91.8
36	hybridstrobes2	chr3	1.0567378423957778	1	1	1	93.6
18	hybridstrobes3	chr1	1.295892748209067	1	1	1	67.6
24	hybridstrobes3	chr1	1.1072748568570223	1	1	1	87.9
30	hybridstrobes3	chr1	1.081167173755314	1	1	1	90.4
36	hybridstrobes3	chr1	1.0645707813247605	1	1	1	92.1
18	hybridstrobes3	chr2	1.2770273712808877	1	1	1	68.5
24	hybridstrobes3	chr2	1.07968380418073	1	1	1	90.9
30	hybridstrobes3	chr2	1.0582750633514073	1	1	1	93.1
36	hybridstrobes3	chr2	1.0450199264753093	1	1	1	94.6
18	hybridstrobes3	chr3	1.2604976817121778	1	1	1	70.4
24	hybridstrobes3	chr3	1.0826441842417935	1	1	1	90.9
30	hybridstrobes3	chr3	1.0611196474556028	1	1	1	93.1
36	hybridstrobes3	chr3	1.0478019784427968	1	1	1	94.6
